# Supplementary material for: Metabolomic Analysis of Plant Hormone-Related Metabolites in Medicago sativa Under Low-Temperature Stress
Source: Molecules. 2025 Aug 13;30(16):3373. doi: 10.3390/molecules30163373 (PMC12388558; doi:10.3390/molecules30163373)
Supplement: Supplementary file 1 [file molecules-30-03373-s001.zip]

Archive with 6 entries (6 files):
- Figure S1 OPLS-DA Permutation Test.tif
- Table S1 Metabolite Ion peak.xlsx
- Table S2. DY_CK.vs.DY_T KEGG enriched.xlsx
- Table S3. DY_CK.vs.LD_CK KEGG enriched.xlsx
- Table S4. DY_T.vs.LD_T KEGG enriched.xlsx
- Table S5. LD_CK.vs.LD_T KEGG enriched.xlsx
