# Supplementary material for: Metabolomic Analysis of Plant Hormone-Related Metabolites in Medicago sativa Under Low-Temperature Stress
Source: Molecules. 2025 Aug 13;30(16):3373. doi: 10.3390/molecules30163373 (PMC12388558; doi:10.3390/molecules30163373)
Supplement: Supplementary file 1 [file molecules-30-03373-s001.zip › Table S1 Metabolite Ion peak.xlsx]

## Sheet: Metabolite Ion Peak
Component Name	KEGG	Abbr	ESI Mode	Transition	RT(min)	DY_CK_1	DY_CK_2	DY_CK_3	DY_T_1	DY_T_2	DY_T_3	LD_CK_1	LD_CK_2	LD_CK_3	LD_T_1	LD_T_2	LD_T_3	QC1	QC2	QC3	QC4
24-epibrassinolide	C11049	epiBL	Positive	481.1/445.1	13.16	N/A	N/A	N/A	N/A	N/A	N/A	N/A	N/A	N/A	N/A	N/A	N/A	N/A	N/A	N/A	N/A
2-oxoindole-3-acetic acid	N/A	OxIAA	Positive	192.2/146.1	8.52	331594	396781	269475	310249	400204	293285	349069	229231	287310	272988	338689	354541	354051	356914	347835	321851
Dihydrojasmonic acid	N/A	H2JA	Negative	211.2/58.803	12.08	N/A	N/A	N/A	N/A	N/A	N/A	N/A	N/A	N/A	N/A	N/A	N/A	N/A	N/A	N/A	N/A
Abscisic acid	C06082	ABA	Negative	263.2/153.1	10.61	258449	305621	231617	461174	499063	329580	336903	297476	335698	360138	447591	379519	312236	326318	305453	321064
Brassinolide	C08814	BR	Positive	481.3/361.2	12.43	N/A	N/A	N/A	N/A	N/A	N/A	N/A	N/A	N/A	N/A	N/A	N/A	N/A	N/A	N/A	N/A
cis-zeatin riboside	C16449	cZR	Positive	352.2/220.105	7.79	252525	195636	256671	141070	120375	121510	183408	214194	187507	117577	106274	117628	210208	187477	181975	199860
Dihydrozeatin	C02029	DHZ	Positive	222.1/136.001	2.31	N/A	N/A	N/A	N/A	N/A	N/A	N/A	N/A	N/A	N/A	N/A	N/A	N/A	N/A	N/A	N/A
Dihydrozeatin riboside	C16447	DHZR	Positive	354.2/222.101	7.58	964772	1.38708e+06	1.15626e+06	481407	482975	572754	619561	561586	472263	639198	511106	548933	764789	767053	757052	794418
Gibberellin A4	C11864	GA4	Negative	331.102/257.003	12.1	N/A	N/A	N/A	N/A	N/A	N/A	N/A	N/A	N/A	N/A	N/A	N/A	N/A	N/A	N/A	N/A
Gibberellin A1	C00859	GA1	Negative	347.102/259.101	9.28	N/A	N/A	N/A	N/A	N/A	N/A	N/A	N/A	N/A	N/A	N/A	N/A	N/A	N/A	N/A	N/A
Gibberellin A3	C01699	GA3	Negative	345.101/239.1	9.39	N/A	N/A	N/A	N/A	N/A	N/A	N/A	N/A	N/A	N/A	N/A	N/A	N/A	N/A	N/A	N/A
Gibberellin A5	C11871	GA5	Negative	329.101/145.1	10.72	N/A	N/A	N/A	N/A	N/A	N/A	N/A	N/A	N/A	N/A	N/A	N/A	N/A	N/A	N/A	N/A
Gibberellin A7	C11867	GA7	Negative	329/211	12	100162	170792	112157	45837	30552.4	44942.5	76378	67556.3	62036.9	39362.8	33530.1	45384.3	44402	49349.9	49599.8	55094.5
Homobrassinolide	N/A	homoBL	Positive	495.1/459.1	13.62	N/A	N/A	N/A	N/A	N/A	N/A	N/A	N/A	N/A	N/A	N/A	N/A	N/A	N/A	N/A	N/A
IAA-alanine	N/A	IAA-Ala	Positive	247.2/130.106	9.44	903214	1.13282e+06	945806	611625	613740	595496	427688	389810	416051	282540	322166	291308	500366	505865	519209	490664
IAA-aspartate	N/A	IAA-Asp	Positive	291.2/130.1	9.45	3.53475e+07	3.93967e+07	3.51227e+07	2.42437e+07	2.11614e+07	3.05729e+07	3.09479e+07	2.87156e+07	3.18151e+07	3.74298e+07	3.11669e+07	3.76177e+07	3.43206e+07	3.32797e+07	3.26755e+07	3.11921e+07
IAA-glutamate	N/A	IAA-Glu	Positive	305.2/130.105	9.22	576396	610361	563109	623246	682737	762251	1.08978e+06	841743	965936	948664	817657	994763	915788	896053	918921	937246
IAA-glycine	N/A	IAA-Gly	Positive	233.2/130.104	9.01	N/A	N/A	N/A	N/A	N/A	N/A	N/A	N/A	N/A	N/A	N/A	N/A	N/A	N/A	N/A	N/A
IAA-leucine	N/A	IAA-Leu	Positive	289.2/130.108	11.47	N/A	N/A	N/A	N/A	N/A	N/A	N/A	N/A	N/A	N/A	N/A	N/A	N/A	N/A	N/A	N/A
Indol-3-acetamide	C02693	IAM	Positive	175.2/130.101	8.46	N/A	N/A	N/A	N/A	N/A	N/A	N/A	N/A	N/A	N/A	N/A	N/A	N/A	N/A	N/A	N/A
Indole-3-acetic acid	C00954	IAA	Positive	176.1/130.102	10.02	49369	45340	50064.2	44194.2	49870	40949.8	62228.9	57259.1	58284.3	16505.5	10656.7	10027.6	37400.7	38499.4	38765.4	37846.7
3-Indolebutyric acid	C11284	IBA	Positive	204.2/186.2	11.32	N/A	N/A	N/A	N/A	N/A	N/A	N/A	N/A	N/A	N/A	N/A	N/A	N/A	N/A	N/A	N/A
Indole-3-carboxaldehyde	C08493	ICA	Positive	146/118	9.76	306875	483626	366542	198855	201766	210183	259005	234934	251183	206227	208132	240177	302114	282911	308445	299903
Indole-3-acetonitrile	C02938	IAN	Positive	157.2/130.103	11	N/A	N/A	N/A	N/A	N/A	N/A	N/A	N/A	N/A	N/A	N/A	N/A	N/A	N/A	N/A	N/A
N6-Isopentenyladenine	C04083	IP	Positive	204/135.9	7.87	173293	88000.4	82222.5	507783	587510	498844	56915.5	70571	55985.6	401574	413377	348958	343035	315418	327612	343413
N-Jasmonoylisoleucine	C18699	JA-ILE	Positive	324.3/151.2	12.3	254131	351344	300266	28583.9	26487	38243.4	104018	92846.1	109243	54704	45181.7	49401.3	118480	117652	121288	137538
Jasmonic acid	C08491	JA	Negative	209.2/58.8	11.41	N/A	N/A	N/A	N/A	N/A	N/A	N/A	N/A	N/A	N/A	N/A	N/A	N/A	N/A	N/A	N/A
Kinetin	C08272	K	Positive	216.1/81.1	5.54	N/A	N/A	N/A	N/A	N/A	N/A	N/A	N/A	N/A	N/A	N/A	N/A	N/A	N/A	N/A	N/A
Kinetin riboside	N/A	KR	Positive	348.2/216.101	8.71	N/A	N/A	N/A	N/A	N/A	N/A	N/A	N/A	N/A	N/A	N/A	N/A	N/A	N/A	N/A	N/A
Melatonin	D08170	MT	Positive	233/174	9.77	N/A	N/A	N/A	N/A	N/A	N/A	N/A	N/A	N/A	N/A	N/A	N/A	N/A	N/A	N/A	N/A
Methyl salicylate	C12305	MESA	Positive	153/121	12.28	N/A	N/A	N/A	N/A	N/A	N/A	N/A	N/A	N/A	N/A	N/A	N/A	N/A	N/A	N/A	N/A
meta-topolin	N/A	mT	Positive	242.102/107.1	5.84	N/A	N/A	N/A	N/A	N/A	N/A	N/A	N/A	N/A	N/A	N/A	N/A	N/A	N/A	N/A	N/A
metatopolin riboside	N/A	mTR	Positive	374.2/242.103	8.58	N/A	N/A	N/A	N/A	N/A	N/A	N/A	N/A	N/A	N/A	N/A	N/A	N/A	N/A	N/A	N/A
Methyl indole-3-acetate	N/A	MeIAA	Positive	190.1/129.9	11.57	N/A	N/A	N/A	N/A	N/A	N/A	N/A	N/A	N/A	N/A	N/A	N/A	N/A	N/A	N/A	N/A
N6-benzyladenine	C11263	BAP	Positive	226.3/91	8.35	N/A	N/A	N/A	N/A	N/A	N/A	N/A	N/A	N/A	N/A	N/A	N/A	N/A	N/A	N/A	N/A
N6-benzyladenine-9-glucoside	N/A	BAP9G	Positive	388.201/226.102	8.77	N/A	N/A	N/A	N/A	N/A	N/A	N/A	N/A	N/A	N/A	N/A	N/A	N/A	N/A	N/A	N/A
N6-benzyladenosine	N/A	BAPR	Positive	358.4/226.101	9.46	N/A	N/A	N/A	N/A	N/A	N/A	N/A	N/A	N/A	N/A	N/A	N/A	N/A	N/A	N/A	N/A
isopentenyladenine riboside	C16427	IPR	Positive	336.3/204.101	9.16	296585	365077	278981	112691	101842	120933	304583	287529	315306	70723	82049.1	69329.4	200713	191305	199898	231380
ortho-topolin	N/A	oT	Positive	242.1/136.004	8.09	N/A	N/A	N/A	N/A	N/A	N/A	N/A	N/A	N/A	N/A	N/A	N/A	N/A	N/A	N/A	N/A
ortho-topolin riboside	N/A	oTR	Positive	374.4/242.105	9.36	N/A	N/A	N/A	N/A	N/A	N/A	N/A	N/A	N/A	N/A	N/A	N/A	N/A	N/A	N/A	N/A
para-topolin	N/A	pT	Positive	242.101/136.004	4.3	N/A	N/A	N/A	N/A	N/A	N/A	N/A	N/A	N/A	N/A	N/A	N/A	N/A	N/A	N/A	N/A
para-topolin riboside	N/A	pTR	Positive	374.201/242.101	8.32	N/A	N/A	N/A	N/A	N/A	N/A	N/A	N/A	N/A	N/A	N/A	N/A	N/A	N/A	N/A	N/A
Salicylic acid	C00805	SA	Negative	137.1/92.8	11.08	N/A	N/A	N/A	N/A	N/A	N/A	N/A	N/A	N/A	N/A	N/A	N/A	N/A	N/A	N/A	N/A
trans-zeatin riboside	C16431	tZR	Positive	352.3/220.101	7.58	176046	193993	153117	26350.7	22499.7	39164.1	121579	75865.3	89096.1	28177.3	20076.5	38834.3	90254	89671.1	99012.6	95079.3
Tryptamine	C00398	TRA	Positive	161/144.1	2.04	325512	347570	328670	132397	98296	103872	145079	145702	137406	72565.6	58560.9	48229.1	133903	130901	147858	145201
Tryptophan	C00806	TRP	Positive	205.2/146.101	3.05	2.17534e+08	1.99191e+08	2.04417e+08	2.62886e+08	2.49551e+08	2.3227e+08	1.64755e+08	1.67653e+08	1.7485e+08	2.34236e+08	2.63022e+08	2.34949e+08	2.10592e+08	2.14421e+08	2.09725e+08	2.18354e+08
trans-Zeatin	C00371	TZ	Positive	220.2/136.2	2.21	1.95628e+06	1.24001e+06	1.45926e+06	2.22436e+06	2.16228e+06	2.79295e+06	1.1139e+06	2.22721e+06	1.60483e+06	2.97152e+06	1.65923e+06	2.20166e+06	1.85115e+06	1.82835e+06	1.89834e+06	1.92772e+06
Note:N/A indicates not detected.
