# Supplementary material for: Metabolomic Analysis of Plant Hormone-Related Metabolites in Medicago sativa Under Low-Temperature Stress
Source: Molecules. 2025 Aug 13;30(16):3373. doi: 10.3390/molecules30163373 (PMC12388558; doi:10.3390/molecules30163373)
Supplement: Supplementary file 1 [file molecules-30-03373-s001.zip › Table S3. DY_CK.vs.LD_CK KEGG enriched.xlsx]

## Sheet: KEGG
ID	Description	MetaboRatio	BgRatio	pvalue	p.adjust	qvalue	KEGGID	Count	KEGGID(LOG2FC)	RichFactor	URL	SecondClass	TopClass	UP	DOWN
mtr04075	Plant hormone signal transduction	5/12	12/4878	2.70814e-11	3.52058e-10	2.85067e-10	C18699/C00954/C06082/C04083/C00371	5	C18699(1.56506683852853)/C00954(-0.296237095419106)/C06082(-0.285897885858305)/C04083(0.904816318378416)/C00371(-0.0872901308402014)	169.38	https://www.kegg.jp/kegg-bin/show_pathway?map=mtr04075&multi_query=cpd:C18699+purple%0d%0acpd:C00954+yellow%0d%0acpd:C06082+yellow%0d%0acpd:C04083+purple%0d%0acpd:C00371+yellow	Signal transduction	Environmental Information Processing	2	3
mtr00908	Zeatin biosynthesis	6/12	39/4878	1.56056e-10	1.01437e-09	8.2135e-10	C16447/C16431/C04083/C16449/C16427/C00371	6	C16447(1.08525391453132)/C16431(0.868506094498788)/C04083(0.904816318378416)/C16449(0.268574089094034)/C16427(0.0518815518898836)/C00371(-0.0872901308402014)	62.54	https://www.kegg.jp/kegg-bin/show_pathway?map=mtr00908&multi_query=cpd:C16447+purple%0d%0acpd:C16431+purple%0d%0acpd:C04083+purple%0d%0acpd:C16449+purple%0d%0acpd:C16427+purple%0d%0acpd:C00371+yellow	Metabolism of terpenoids and polyketides	Metabolism	5	1
mtr00380	Tryptophan metabolism	3/12	83/4878	0.000935552	0.00405406	0.00328264	C00398/C00954/C00078	3	C00398(1.22620915379288)/C00954(-0.296237095419106)/C00078(0.292203812564008)	14.69	https://www.kegg.jp/kegg-bin/show_pathway?map=mtr00380&multi_query=cpd:C00398+purple%0d%0acpd:C00954+yellow%0d%0acpd:C00078+purple	Amino acid metabolism	Metabolism	2	1
mtr00400	Phenylalanine, tyrosine and tryptophan biosynthesis	1/12	35/4878	0.0828729	0.261755	0.211947	C00078	1	C00078(0.292203812564008)	11.61	https://www.kegg.jp/kegg-bin/show_pathway?map=mtr00400&multi_query=cpd:C00078+purple	Amino acid metabolism	Metabolism	1	0
mtr00260	Glycine, serine and threonine metabolism	1/12	48/4878	0.112015	0.261755	0.211947	C00078	1	C00078(0.292203812564008)	8.47	https://www.kegg.jp/kegg-bin/show_pathway?map=mtr00260&multi_query=cpd:C00078+purple	Amino acid metabolism	Metabolism	1	0
mtr00970	Aminoacyl-tRNA biosynthesis	1/12	52/4878	0.12081	0.261755	0.211947	C00078	1	C00078(0.292203812564008)	7.82	https://www.kegg.jp/kegg-bin/show_pathway?map=mtr00970&multi_query=cpd:C00078+purple	Translation	Genetic Information Processing	1	0
mtr00966	Glucosinolate biosynthesis	1/12	77/4878	0.173991	0.323127	0.261641	C00078	1	C00078(0.292203812564008)	5.28	https://www.kegg.jp/kegg-bin/show_pathway?map=mtr00966&multi_query=cpd:C00078+purple	Biosynthesis of other secondary metabolites	Metabolism	1	0
mtr00906	Carotenoid biosynthesis	1/12	123/4878	0.264212	0.336113	0.272156	C06082	1	C06082(-0.285897885858305)	3.3	https://www.kegg.jp/kegg-bin/show_pathway?map=mtr00906&multi_query=cpd:C06082+yellow	Metabolism of terpenoids and polyketides	Metabolism	0	1
mtr00904	Diterpenoid biosynthesis	1/12	124/4878	0.266069	0.336113	0.272156	C11867	1	C11867(0.89531902423298)	3.28	https://www.kegg.jp/kegg-bin/show_pathway?map=mtr00904&multi_query=cpd:C11867+purple	Metabolism of terpenoids and polyketides	Metabolism	1	0
mtr01230	Biosynthesis of amino acids	1/12	128/4878	0.273454	0.336113	0.272156	C00078	1	C00078(0.292203812564008)	3.18	https://www.kegg.jp/kegg-bin/show_pathway?map=mtr01230&multi_query=cpd:C00078+purple	Global and overview maps	Metabolism	1	0
mtr01210	2-Oxocarboxylic acid metabolism	1/12	134/4878	0.284403	0.336113	0.272156	C00078	1	C00078(0.292203812564008)	3.03	https://www.kegg.jp/kegg-bin/show_pathway?map=mtr01210&multi_query=cpd:C00078+purple	Global and overview maps	Metabolism	1	0
mtr00999	Biosynthesis of various plant secondary metabolites	1/12	149/4878	0.311118	0.337045	0.272911	C00078	1	C00078(0.292203812564008)	2.73	https://www.kegg.jp/kegg-bin/show_pathway?map=mtr00999&multi_query=cpd:C00078+purple	Biosynthesis of other secondary metabolites	Metabolism	1	0
mtr01240	Biosynthesis of cofactors	1/12	328/4878	0.566678	0.566678	0.458848	C00078	1	C00078(0.292203812564008)	1.24	https://www.kegg.jp/kegg-bin/show_pathway?map=mtr01240&multi_query=cpd:C00078+purple	Global and overview maps	Metabolism	1	0
